# Supplementary material for: The Diagnostic Accuracy of an Electrocardiogram in Pulmonary Hypertension and the Role of “R V1, V2 + S I, aVL − S V1”
Source: J Clin Med. 2024 Dec 13;13(24):7613. doi: 10.3390/jcm13247613 (PMC11679519; doi:10.3390/jcm13247613)
Supplement: Supplementary file 1 [file jcm-13-07613-s001.zip]

Archive with 1 entries (1 files):
- jcm-3347218-supplementary.pdf
